# Supplementary material for: Investigating the role of bacterial raw milk community members in chlorate reduction
Source: Access Microbiol. 2026 Apr 20;8(4):001088.v3. doi: 10.1099/acmi.0.001088.v3 (PMC13094775; doi:10.1099/acmi.0.001088.v3)
Supplement: Uncited Supplementary Material 2. [file acmi-8-01088-s002.xlsx]

## Sheet: Supplementary Table 5
Additional Table 1. Chlorate concentrations (in ppb) for raw milk and chlorate spiked and unspiked samples over the two incubation conditions.
Sample description	Sample name	Chlorate concentration (in ppb)
Raw milk control	F1-control	<2.0
Raw milk control	F2-control	<2.0
Raw milk control	F3-control	<2.0
Raw milk control	F4-control	<2.0
Raw milk control	F5-control	<2.0
Raw milk control	F6-control	<2.0
Raw milk control	F8-control	<2.0
Raw milk control	F9-control	<2.0
Raw milk control	F10-control	<2.0
Raw milk control	F11-control	<2.0
Chlorate unspiked, day 10 (4°C for 14 days experiment)	F1-4-0ppb-d10	<2.0
Chlorate unspiked, day 10 (4°C for 14 days experiment)	F2-4-0ppb-d10	<2.0
Chlorate unspiked, day 10 (4°C for 14 days experiment)	F3-4-0ppb-d10	<2.0
Chlorate unspiked, day 10 (4°C for 14 days experiment)	F4-4-0ppb-d10	<2.0
Chlorate unspiked, day 10 (4°C for 14 days experiment)	F5-4-0ppb-d10	<2.0
Chlorate unspiked, day 10 (4°C for 14 days experiment)	F6-4-0ppb-d10	<2.0
Chlorate unspiked, day 10 (4°C for 14 days experiment)	F7-4-0ppb-d10	<2.0
Chlorate unspiked, day 10 (4°C for 14 days experiment)	F8-4-0ppb-d10	<2.0
Chlorate unspiked, day 10 (4°C for 14 days experiment)	F9-4-0ppb-d10	<2.0
Chlorate unspiked, day 10 (4°C for 14 days experiment)	F10-4-0ppb-d10	<2.0
Chlorate unspiked, day 10 (4°C for 14 days experiment)	F11-4-0ppb-d10	<2.0
Chlorate unspiked, day 10 (4°C for 14 days experiment)	F12-4-0ppb-d10	<2.0
Chlorate spiked 100ppb, day 0 (4°C for 14 days experiment)	F1-4-100ppb-d0	93.8
Chlorate spiked 100ppb, day 0 (4°C for 14 days experiment)	F2-4-100ppb-d0	100
Chlorate spiked 100ppb, day 0 (4°C for 14 days experiment)	F3-4-100ppb-d0	99.3
Chlorate spiked 100ppb, day 0 (4°C for 14 days experiment)	F4-4-100ppb-d0	97.5
Chlorate spiked 100ppb, day 0 (4°C for 14 days experiment)	F5-4-100ppb-d0	106
Chlorate spiked 100ppb, day 0 (4°C for 14 days experiment)	F6-4-100ppb-d0	101.3
Chlorate spiked 100ppb, day 0 (4°C for 14 days experiment)	F7-4-100ppb-d0	112
Chlorate spiked 100ppb, day 0 (4°C for 14 days experiment)	F8-4-100ppb-d0	102.7
Chlorate spiked 100ppb, day 0 (4°C for 14 days experiment)	F9-4-100ppb-d0	106.7
Chlorate spiked 100ppb, day 0 (4°C for 14 days experiment)	F10-4-100ppb-d0	105.4
Chlorate spiked 100ppb, day 0 (4°C for 14 days experiment)	F11-4-100ppb-d0	99.8
Chlorate spiked 100ppb, day 0 (4°C for 14 days experiment)	F12-4-100ppb-d0	100.1
Chlorate spiked 100 ppb, day 10 (4°C for 14 days experiment)	F1-4-100ppb-d10	97.6
Chlorate spiked 100 ppb, day 10 (4°C for 14 days experiment)	F2-4-100ppb-d10	24.7
Chlorate spiked 100 ppb, day 10 (4°C for 14 days experiment)	F3-4-100ppb-d10	19.1
Chlorate spiked 100 ppb, day 10 (4°C for 14 days experiment)	F4-4-100ppb-d10	27.7
Chlorate spiked 100 ppb, day 10 (4°C for 14 days experiment)	F5-4-100ppb-d10	44.6
Chlorate spiked 100 ppb, day 10 (4°C for 14 days experiment)	F6-4-100ppb-d10	19.1
Chlorate spiked 100 ppb, day 10 (4°C for 14 days experiment)	F7-4-100ppb-d10	15.3
Chlorate spiked 100 ppb, day 10 (4°C for 14 days experiment)	F8-4-100ppb-d10	<2.0
Chlorate spiked 100 ppb, day 10 (4°C for 14 days experiment)	F9-4-100ppb-d10	16.7
Chlorate spiked 100 ppb, day 10 (4°C for 14 days experiment)	F10-4-100ppb-d10	65.6
Chlorate spiked 100 ppb, day 10 (4°C for 14 days experiment)	F11-4-100ppb-d10	5.9
Chlorate spiked 100 ppb, day 10 (4°C for 14 days experiment)	F12-4-100ppb-d10	91.6
Chlorate unspiked, hour 24 (25°C for 24 hours experiment)	F1-25-0ppm-hr24	<2.0
Chlorate unspiked, hour 24 (25°C for 24 hours experiment)	F2-25-0ppm-hr24	<2.0
Chlorate unspiked, hour 24 (25°C for 24 hours experiment)	F3-25-0ppm-hr24	<2.0
Chlorate unspiked, hour 24 (25°C for 24 hours experiment)	F4-25-0ppm-hr24	<2.0
Chlorate unspiked, hour 24 (25°C for 24 hours experiment)	F5-25-0ppm-hr24	<2.0
Chlorate unspiked, hour 24 (25°C for 24 hours experiment)	F6-25-0ppm-hr24	<2.0
Chlorate unspiked, hour 24 (25°C for 24 hours experiment)	F7-25-0ppm-hr24	2.4
Chlorate unspiked, hour 24 (25°C for 24 hours experiment)	F8-25-0ppm-hr24	<2.0
Chlorate unspiked, hour 24 (25°C for 24 hours experiment)	F9-25-0ppm-hr24	<2.0
Chlorate unspiked, hour 24 (25°C for 24 hours experiment)	F10-25-0ppm-hr24	<2.0
Chlorate unspiked, hour 24 (25°C for 24 hours experiment)	F11-25-0ppm-hr24	<2.0
Chlorate unspiked, hour 24 (25°C for 24 hours experiment)	F12-25-0ppm-hr24	<2.0
Chlorate spiked 16ppm, hour 0 (25°C for 24 hours experiment)	F1 -25-16ppm-hr0	16333.9
Chlorate spiked 16ppm, hour 0 (25°C for 24 hours experiment)	F2 -25-16ppm-hr0	15904.6
Chlorate spiked 16ppm, hour 0 (25°C for 24 hours experiment)	F3 -25-16ppm-hr0	14108.7
Chlorate spiked 16ppm, hour 0 (25°C for 24 hours experiment)	F4 -25-16ppm-hr0	16138.2
Chlorate spiked 16ppm, hour 0 (25°C for 24 hours experiment)	F5 -25-16ppm-hr0	15891.7
Chlorate spiked 16ppm, hour 0 (25°C for 24 hours experiment)	F6 -25-16ppm-hr0	14734.4
Chlorate spiked 16ppm, hour 0 (25°C for 24 hours experiment)	F7 -25-16ppm-hr0	15943.4
Chlorate spiked 16ppm, hour 0 (25°C for 24 hours experiment)	F8 -25-16ppm-hr0	14470.1
Chlorate spiked 16ppm, hour 0 (25°C for 24 hours experiment)	F9 -25-16ppm-hr0	16406.5
Chlorate spiked 16ppm, hour 0 (25°C for 24 hours experiment)	F10 -25-16ppm-hr0	14985.9
Chlorate spiked 16ppm, hour 0 (25°C for 24 hours experiment)	F11 -25-16ppm-hr0	16516.8
Chlorate spiked 16ppm, hour 0 (25°C for 24 hours experiment)	F12 -25-16ppm-hr0	15173.8
Chlorate spiked 16ppm, hour 24 (25°C for 24 hours experiment)	F1-25-16ppm-hr24	13185.2
Chlorate spiked 16ppm, hour 24 (25°C for 24 hours experiment)	F2-25-16ppm-hr24	8935.2
Chlorate spiked 16ppm, hour 24 (25°C for 24 hours experiment)	F3-25-16ppm-hr24	12075.4
Chlorate spiked 16ppm, hour 24 (25°C for 24 hours experiment)	F4-25-16ppm-hr24	14432.3
Chlorate spiked 16ppm, hour 24 (25°C for 24 hours experiment)	F5-25-16ppm-hr24	12952.3
Chlorate spiked 16ppm, hour 24 (25°C for 24 hours experiment)	F6-25-16ppm-hr24	10698.7
Chlorate spiked 16ppm, hour 24 (25°C for 24 hours experiment)	F7-25-16ppm-hr24	13896.6
Chlorate spiked 16ppm, hour 24 (25°C for 24 hours experiment)	F8-25-16ppm-hr24	14427.3
Chlorate spiked 16ppm, hour 24 (25°C for 24 hours experiment)	F9-25-16ppm-hr24	12227.3
Chlorate spiked 16ppm, hour 24 (25°C for 24 hours experiment)	F10-25-16ppm-hr24	10427.6
Chlorate spiked 16ppm, hour 24 (25°C for 24 hours experiment)	F11-25-16ppm-hr24	9123.6
Chlorate spiked 16ppm, hour 24 (25°C for 24 hours experiment)	F12-25-16ppm-hr24	15701.7

## Sheet: Supplementary Table 6
Additional Table 1. Species identified from short-read taxonomic profiles for the raw milk controls (1a) and incubation conditions (1b & 1c), along with the relative abundance (%) of each species per farm.
1a) Raw milk controls
	F1	F2	F3	F4	F5	F8	F9	F10	F11
Lactococcus lactis	3.334	35.337	0.074	0.345	5.738	30.718	20.873	23.353	0.337
Lactococcus cremoris	0.517	2.598	0.132	0.193	0.848	37.489	23.974	13.675	0.112
Lactococcus raffinolactis	0.076	0.317	1.679	0.042	0.032	0.559	1.008	0.368	0.029
Pseudomonas lundensis	3.994	0.857	79.894	0.047	0.002	3.146	5.229	1.024	0.012
Pseudomonas veronii	0.003	0.001	0.053	0.001	0	0.921	1.697	0.21	0.003
Acinetobacter johnsonii	0.092	0.007	0.002	0.8	23.968	0.228	0.293	0.296	0.008
Acinetobacter guillouiae	0.021	13.745	0.944	0.934	0.36	0.366	7.492	0.823	0.014
Acinetobacter sp. WCHA55	0.027	0.037	0.002	0.231	6.247	0.069	0.141	0.102	0.003
Acinetobacter sp. ANC 4204	0.007	0.007	0.001	0.059	2.243	0.021	0.03	0.025	0.001
uncultured Eubacteriales bacterium	3.409	0.204	0.012	1.573	1.262	0.678	1.467	1.458	12.249
uncultured Lachnospiraceae bacterium	2.256	0.18	0.005	0.927	0.64	0.497	0.706	0.952	6.428
uncultured Coriobacteriaceae bacterium	0.564	0.023	0	0.206	0.169	0.158	0.136	0.14	1.666
Enterococcus italicus	0.003	7.782	0.011	0.027	0.021	0.081	0.058	9.075	0.003
Enterococcus faecalis	0.057	1.81	0.001	0.067	0.407	0.03	0.083	0.168	0.028
Microbacterium maritypicum	0.011	0.045	0.001	2.556	0.039	0.019	0.013	0.081	0.01
Microbacterium paulum	0.006	0.641	0.001	1.708	4.974	0.005	0.048	0.585	0.007
Microbacterium lacticum	0.007	0.91	0.001	0.315	0.798	0.002	0.02	3.64	0.01
Rothia nasimurium	0.008	0.034	0	0.065	5.918	0.001	0.003	5.023	0.023
Epilithonimonas bovis	0.002	4.268	0.05	0.117	0.002	0.001	0.002	0.001	0
Oscillospiraceae bacterium	0.566	0.035	0.002	0.22	0.182	0.115	0.209	0.314	2.234
Knoellia aerolata	2.25	0.035	0	1.292	0.094	0.034	0.028	0.019	0.063
Janibacter endophyticus	1.802	0.024	0	0.978	0.046	0.013	0.02	0.213	0.49
Sarcina sp. DSM 11001	0.425	0.018	0	0.189	0.132	0.076	0.113	0.296	2.06
Staphylococcus aureus	0.01	2.955	0.001	0.019	0.104	0.003	0.002	0.003	0.085
Ornithinimicrobium cerasi	1.575	0.031	0	0.984	0.068	0.024	0.06	0.176	0.179
Leuconostoc lactis	0.032	0.022	0.006	0.002	0.005	0.303	2.369	0.325	0.002
Macrococcus caseolyticus	0.001	0.003	0	0.002	2.228	0.32	0.162	0.183	0.008
Hafnia alvei	0.026	0.244	1.887	0.001	0	0.008	0.011	0.004	0.001
1b) 40C incubated samples
Unspiked	F1	F2	F3	F4	F5	F6	F7	F8	F9	F10	F11	F12
Pseudomonas lundensis	0	81.314	74.806	60.725	5.418	26.979	82.007	0	2.042	48.951	0	0
Pseudomonas helleri	0	0	0	0	0	0	0	0	0	0	15.794	0
Pseudomonas brenneri	0	0	0	0	0	0	0	0	0	0	0	0
Pseudomonas sp. WS 5079	0	0	0	6.592	0	4.938	0	0	0	0	0	0
Pseudomonas fluorescens	0	0	0	7.059	0	0	0	0	0	0	0	2.261
Pseudomonas lactis	0	0	0	4.665	0	0	0	0	0	0	0	0
Pseudomonas paracarnis	0	0	0	0	0	0	0	0	0	0	0	0
Pseudomonas veronii	0	0	0	0	4.323	0	0	6.572	0	0	0	0
Pseudomonas rhodesiae	0	0	0	0	0	0	0	0	0	0	0	3.045
Pseudomonas atacamensis	0	0	0	0	0	0	0	0	0	0	0	2.987
Pseudomonas koreensis	0	0	0	0	0	0	0	0	0	0	0	9.018
Pseudomonas abietaniphila	0	0	0	0	0	0	0	0	0	0	0	0
Pseudomonas gessardii	0	0	0	0	0	1.663	0	0	0	0	0	3.609
Lactococcus cremoris	0	0	6.673	0	4.17	12.546	0	3.388	73.592	10.379	12.086	0
Lactococcus lactis	0	0	0	0	0	1.646	0	0	6.876	2.66	1.987	0
Lactococcus raffinolactis	0	0	2.301	0	0	1.644	0	0	0	0	37.786	0
Lactococcus laudensis	0	0	0	1.535	0	0	0	0	0	0	3.059	0
Lactococcus carnosus	0	0	0	0	3.686	0	0	8.705	0	0	0	0
Lactococcus paracarnosus	0	0	0	0	0	0	0	2.166	0	0	1.806	0
Lactococcus piscium	0	0	0	0	0	0	0	3.16	0	0	1.89	0
Leuconostoc lactis	0	0	0	0	60.773	2.245	0	55.71	0	0	0	0
Acinetobacter guillouiae	2.961	0	0	0	0	0	0	0	1.777	2.114	0	41.128
Acinetobacter albensis	0	0	0	0	0	0	0	0	0	0	0	0
Acinetobacter johnsonii	0	0	0	0	0	0	0	0	0	0	0	0
Acinetobacter pseudolwoffii	0	0	0	0	0	0	0	0	0	0	0	3.963
Acinetobacter sp. ANC 4204	0	0	0	0	0	0	0	0	0	0	0	0
Acinetobacter sp. WCHA55	0	0	0	0	0	0	0	0	0	0	0	0
Curtobacterium sp. Leaf183	28.2	0	0	0	0	0	0	0	0	0	0	0
Curtobacterium sp. MCLR17_032	3.061	0	0	0	0	0	0	0	0	0	0	0
Curtobacterium flaccumfaciens	7.068	0	0	0	0	0	0	0	0	0	0	0
Arthrobacter citreus	1.606	0	0	0	0	0	0	0	0	0	0	0
Arthrobacter sunyaminii	7.871	0	0	0	0	0	0	0	0	0	0	0
Microbacterium maritypicum	3.399	0	0	0	0	0	0	0	0	0	0	0
Microbacterium sp. Root553	0	0	0	0	0	0	0	0	0	0	0	0
Microbacterium foliorum	3.083	0	0	0	0	0	0	0	0	0	0	0
Hafnia alvei	0	1.843	0	0	0	0	0	0	0	0	0	0
Hafnia paralvei	0	0	0	0	0	0	0	0	0	22.225	0	0
Plantibacter sp. PA-3-X8	1.888	0	0	0	0	0	0	0	0	0	0	0
Lelliottia amnigena	0	0	0	0	0	2.536	0	0	0	0	4.119	0
Ewingella americana	0	0	0	0	0	0	0	0	0	0	0	0
Erwinia billingiae	0	0	0	0	0	0	0	0	0	0	0	0
Raoultella terrigena	0	0	0	0	1.746	0	0	0	0	0	0	0
Streptococcus parauberis	0	0	0	0	0	26.17	0	0	0	0	0	0
Yersinia massiliensis	0	0	0	0	0	0	0	0	0	0	0	0
Spiked-100ppb	F1	F2	F3	F4	F5	F6	F7	F8	F9	F11	F12
Pseudomonas lundensis	0	0	80.027	0	0	43.62	79.524	5.423	20.609	0	0
Pseudomonas helleri	0	0	0	0	0	0	0	0	0	38.792	0
Pseudomonas brenneri	0	0	0	45.477	0	0	0	0	0	0	0
Pseudomonas sp. WS 5079	0	0	0	0	0	8.796	0	0	0	0	0
Pseudomonas fluorescens	0	0	0	0	0	0	0	0	0	0	2.978
Pseudomonas lactis	0	0	0	0	0	1.819	0	0	0	0	0
Pseudomonas paracarnis	0	0	0	15.977	0	0	0	0	0	0	0
Pseudomonas veronii	0	0	0	0	0	0	0	4.31	0	0	0
Pseudomonas rhodesiae	0	0	0	0	0	0	0	0	0	0	0
Pseudomonas atacamensis	0	0	0	0	0	0	0	0	0	0	5.288
Pseudomonas koreensis	0	0	0	0	0	0	0	0	0	0	15.864
Pseudomonas abietaniphila	1.662	0	0	0	0	0	0	0	0	0	0
Pseudomonas gessardii	0	0	0	0	0	2.352	0	0	0	0	3.877
Lactococcus cremoris	0	6.673	0	0	6.439	6.446	0	4.129	51.079	9.545	0
Lactococcus lactis	0	74.31	0	0	3.857	0	0	0	4.865	2.256	0
Lactococcus raffinolactis	0	0	0	6.662	4.042	1.974	2.414	0	0	15.687	0
Lactococcus laudensis	0	0	0	9.494	0	0	0	0	0	1.846	8.142
Lactococcus carnosus	0	0	0	0	0	0	0	3.664	0	0	0
Lactococcus paracarnosus	0	0	0	0	0	0	0	0	0	0	0
Lactococcus piscium	0	0	0	0	0	0	0	0	0	0	0
Leuconostoc lactis	0	0	0	0	0	0	0	60.83	0	0	0
Acinetobacter guillouiae	7.417	0	0	4.047	13.561	0	0	0	7.639	0	12.372
Acinetobacter albensis	0	0	0	0	3.232	0	0	0	0	0	23.619
Acinetobacter johnsonii	0	0	0	0	21.912	0	0	0	0	0	0
Acinetobacter pseudolwoffii	0	0	0	0	0	0	0	0	0	0	0
Acinetobacter sp. ANC 4204	0	0	0	0	1.971	0	0	0	0	0	0
Acinetobacter sp. WCHA55	0	0	0	0	5.149	0	0	0	0	0	0
Curtobacterium sp. Leaf183	12.905	0	0	0	0	0	0	0	0	0	0
Curtobacterium sp. MCLR17_032	3.948	0	0	0	0	0	0	0	0	0	0
Curtobacterium flaccumfaciens	4.135	0	0	0	0	0	0	0	0	0	0
Arthrobacter citreus	0	0	0	0	0	0	0	0	0	0	0
Arthrobacter sunyaminii	5.964	0	0	0	0	0	0	0	0	0	0
Microbacterium maritypicum	6.2	0	0	0	0	0	0	0	0	0	0
Microbacterium foliorum	3.343	0	0	0	0	0	0	0	0	0	0
Microbacterium sp. Root553	1.517	0	0	0	0	0	0	0	0	0	0
Hafnia alvei	0	0	0	0	0	0	0	0	0	0	0
Hafnia paralvei	0	0	0	0	0	0	0	0	0	0	0
Erwinia billingiae	3.115	0	0	0	0	0	0	0	0	0	0
Ewingella americana	5.755	0	0	0	0	0	0	0	0	0	0
Lelliottia amnigena	5.706	0	0	0	0	6.24	0	0	0	6.491	0
Plantibacter sp. PA-3-X8	0	0	0	0	0	0	0	0	0	0	0
Raoultella terrigena	0	0	0	0	0	0	0	1.732	0	0	0
Streptococcus parauberis	0	0	0	0	7.279	6.993	0	0	0	0	0
Yersinia massiliensis	0	0	0	0	4.11	0	0	0	0	0	0
1c) 250C incubated samples
Unspiked	F1	F2	F3	F5	F6	F7	F8	F9	F10	F11	F12
Lactococcus lactis	0	33.737	76.641	29.052	67.631	7.053	7.914	7.057	73.193	0	17.975
Lactococcus cremoris	0	39.122	5.502	9.582	6.025	74.473	63.021	74.056	7.837	2.704	1.655
Lactococcus hircilactis	0	1.754	2.148	0	0	0	0	0	0	0	0
Lactococcus raffinolactis	0	0	0	0	0	0	0	0	0	2.675	0
Acinetobacter johnsonii	0	0	0	27.087	0	0	0	0	0	0	2.819
Acinetobacter guillouiae	0	0	0	0	0	0	0	0	0	0	14.563
Acinetobacter sp. WCHA55	0	0	0	6.819	0	0	0	0	0	0	0
Acinetobacter sp. ANC 4204	0	0	0	2.399	0	0	0	0	0	0	0
Staphylococcus aureus	50.962	0	0	0	0	0	0	0	0	0	26.865
Staphylococcus schweitzeri	3.224	0	0	0	0	0	0	0	0	0	0
Staphylococcus singaporensis	1.503	0	0	0	0	0	0	0	0	0	0
Staphylococcus devriesei	1.666	0	0	0	0	0	0	0	0	0	0
Staphylococcus chromogenes	2.401	0	0	0	0	0	0	0	0	0	0
Staphylococcus argenteus	1.596	0	0	0	0	0	0	0	0	0	0
Escherichia coli	0	2.651	0	0	2.565	0	0	0	0	0	0
Escherichia sp. E1V33	0	0	0	0	0	0	0	0	0	0	0
Escherichia sp. E4742	0	0	0	0	0	0	0	0	0	0	0
Escherichia sp. B1147	0	0	0	0	0	0	0	0	0	0	0
Escherichia fergusonii	0	0	0	0	0	0	0	0	0	0	0
Escherichia albertii	0	0	0	0	0	0	0	0	0	0	0
Escherichia sp. MOD1-EC7003	0	0	0	0	0	0	0	0	0	0	0
Escherichia marmotae	0	0	0	0	0	0	0	0	0	0	0
Pseudomonas lundensis	0	0	0	0	0	0	0	0	0	76.73	0
Streptococcus uberis	8.235	0	0	0	0	0	0	0	0	0	0
Streptococcus parauberis	0	0	0	0	0	0	0	0	0	0	0
Streptococcus dysgalactiae	1.583	0	0	0	0	0	0	0	0	0	0
Curtobacterium flaccumfaciens	3.126	0	0	0	0	0	0	0	0	0	0
Enterococcus faecalis	8.691	0	0	4.175	0	0	0	0	0	0	10.999
Enterococcus durans	0	0	0	0	2.591	0	0	0	0	0	0
Bacteroidales bacterium Barb4	0	0	0	0	0	0	0	0	0	0	0
Raoultella terrige0	0	0	0	0	0	0	4.558	0	0	0	0
Leuconostoc lactis	0	0	0	0	0	0	6.335	0	0	0	0
Citrobacter freundii	0	0	0	0	0	0	0	0	0	0	0
Yersinia massiliensis	0	0	0	0	0	0	0	0	0	0	0
Macrococcus caseolyticus	0	0	0	0	0	0	0	0	0	0	0
Spiked-16ppm	F1	F2	F4	F5	F6	F7	F8	F9	F10	F11	F12
Lactococcus lactis	0	18.235	82.492	24.671	67.783	73.275	7.279	4.539	76.19	80.339	15.481
Lactococcus cremoris	0	60.705	3.024	28.108	5.454	5.79	56.792	9.052	7.818	2.906	2.481
Lactococcus hircilactis	0	2.038	1.913	0	0	0	0	0	0	1.944	0
Lactococcus raffinolactis	0	0	0	0	0	0	0	3.72	0	0	0
Acinetobacter johnsonii	0	0	0	17.72	0	2.31	0	30.632	0	1.944	0
Acinetobacter guillouiae	0	0	0	0	0	1.562	0	4.011	0	0	6.419
Acinetobacter sp. WCHA55	0	0	0	4.268	0	0	0	7.694	0	0	0
Acinetobacter sp. ANC 4204	0	0	0	1.554	0	0	0	2.767	0	0	0
Staphylococcus aureus	0	0	0	0	0	0	0	0	0	0	11.748
Staphylococcus schweitzeri	0	0	0	0	0	0	0	0	0	0	0
Staphylococcus singaporensis	0	0	0	0	0	0	0	0	0	0	0
Staphylococcus devriesei	0	0	0	0	0	0	0	0	0	0	0
Staphylococcus chromogenes	0	0	0	0	0	0	0	0	0	0	0
Staphylococcus argenteus	0	0	0	0	0	0	0	0	0	0	0
Escherichia coli	52.97	0	0	0	3.13	0	0	0	0	0	0
Escherichia sp. E1V33	9.738	0	0	0	0	0	0	0	0	0	0
Escherichia sp. E4742	6.794	0	0	0	0	0	0	0	0	0	0
Escherichia sp. B1147	2.948	0	0	0	0	0	0	0	0	0	0
Escherichia fergusonii	6.012	0	0	0	0	0	0	0	0	0	0
Escherichia albertii	1.67	0	0	0	0	0	0	0	0	0	0
Escherichia sp. MOD1-EC7003	9.312	0	0	0	0	0	0	0	0	0	0
Escherichia marmotae	1.846	0	0	0	0	0	0	0	0	0	0
Pseudomonas lundensis	0	0	0	0	0	1.777	0	0	0	0	0
Streptococcus uberis	0	0	0	0	0	0	0	0	0	0	0
Streptococcus dysgalactiae	0	0	0	0	0	0	0	0	0	0	0
Streptococcus parauberis	0	0	0	0	0	0	0	4.978	0	0	0
Curtobacterium flaccumfaciens	0	0	0	0	0	0	0	0	0	0	0
Enterococcus faecalis	0	0	0	2.871	0	0	0	0	0	0	13.538
Enterococcus durans	0	0	0	0	3.371	0	0	0	0	0	0
Bacteroidales bacterium Barb4	0	0	0	0	1.985	0	0	0	0	0	0
Raoultella terrige0	0	0	0	0	0	0	12.241	0	0	0	0
Leuconostoc lactis	0	0	0	0	0	0	5.764	0	0	0	0
Citrobacter freundii	0	0	0	0	0	0	1.514	0	0	0	0
Yersinia massiliensis	0	0	0	0	0	0	0	4.311	0	0	0
Macrococcus caseolyticus	0	0	0	0	0	0	0	0	0	0	26.175

## Sheet: Supplementary Table 7
Additional Table 2. Relative abundance (%) of the each of the genes of interest identified per sample, calculated from mapping genes of interest to short reads.
Sample	cld	dmsA	napA	napB	narG	narH	narI	narZ	nasA	nirB	nirS	nosZ	torA	unk_mol	ydeP	ynfE	ynfF	ywfI	bisC	nirD	torZ	norC	dmsA2	nrfH
F1-control	1.89702	0.542005	36.0434	4.06504	15.9892	7.31707	1.62602	3.79404	0.542005	2.16802	0.271003	0.271003	0.271003	5.42005	17.8862	0.542005	0.542005	0.813008	0	0	0	0	0	0
F1-4-0ppb-d10	21.8447	0	0.194175	0.194175	32.7184	16.699	8.54369	0	4.95146	10.2913	0	0	0.0970874	0	4.46602	0	0	0	0	0	0	0	0	0
F1-4-100ppb-d10	7.92251	4.97716	0.63002	0.063002	19.3889	10.8836	3.95338	4.11088	8.20602	22.8855	0	0	0.236258	1.4963	7.576	0.92928	0.0472515	0	5.79619	0.819027	0.0787526	0	0	0
F1-25-0ppm-hr24	0.673213	0.0107714	2.75479	0.0179524	0.295316	21.2996	8.11716	49.3896	0.486509	0.910184	0.00179524	0	0.0332119	2.2988	0.543059	0.0206452	0.00179524	8.8155	0.0107714	4.31575	0.00359047	0	0	0
F1-25-16ppm-hr24	0.00134657	6.94361	7.75088	1.37418	10.9544	8.20535	3.75223	9.60242	0.000673287	9.09477	0	0	7.51187	0.967514	6.09796	5.69197	5.59165	0.00471301	8.68137	1.23616	6.53695	0	0	0
F2-control	0.326264	0.293638	41.4682	6.26427	1.50082	1.53344	0.815661	2.90375	7.04731	10.8646	0	0	0.261011	0.130506	5.93801	0.293638	0	20	0.0978793	0.228385	0.0326264	0	0	0
F2-4-0ppb-d10	0	2.53998	2.89746	1.16651	3.72531	1.46754	0.60207	0	0.84666	4.49671	0	0	2.5588	0.470367	75.5597	2.8222	0.0188147	0.0188147	0.357479	0.376294	0	0	0.0752587	0
F2-4-100ppb-d10	0	0.0472781	79.2652	12.2721	0.10131	0.452519	0.243145	1.31028	1.39808	2.26935	0	0	0.0202621	0.0607862	1.48588	0.0607862	0.013508	0.871268	0.0405241	0.0810482	0.00675402	0	0	0
F2-25-0ppm-hr24	0	1.50682	67.4001	7.79718	2.98972	1.57857	0.645779	1.55465	0.669696	3.39632	0	0	1.67424	0.191342	2.22435	1.26764	1.10022	2.7027	1.86558	0.334848	1.10022	0	0	0
F2-25-16ppm-hr24	0	0.255247	80.2893	12.422	0.567215	0.482133	0.198525	0.36869	0.737379	1.24787	0	0	0.340329	0.113443	0.39705	0.170164	0.141804	1.67328	0.340329	0.0283607	0.226886	0	0	0
F3-control	0	2.70976	3.38721	1.07423	3.93884	1.64521	0.754863	0.00967773	0.880674	4.48079	0	0	2.50653	0.72583	74.0734	3.00977	0.00967773	0.0290332	0.367754	0.290332	0	0	0.106455	0
F3-4-0ppb-d10	0	0.91018	9.94012	2.61078	1.98802	0.718563	0.383234	0.57485	1.12575	3.37725	0	0.0479042	0.694611	0.718563	75.5449	0.646707	0	0.0239521	0.502994	0.167665	0	0.0239521	0	0
F3-4-100ppb-d10	0	1.31918	2.79923	0.707851	3.02445	0.997426	0.3861	0.353925	1.31918	3.44273	0.0643501	0.032175	0.836551	0.836551	82.3681	1.12613	0	0	0.289575	0.0965251	0	0	0	0
F3-25-0ppm-hr24	0	0.152684	83.746	11.307	0.302593	0.169341	0.0860585	0.138804	0.946644	1.7406	0	0	0.0444173	0.111043	1.01327	0.0805064	0	0.00277608	0.116595	0.033313	0.00832824	0	0	0
F4-control	8.2509	0.0965018	4.53559	0.699638	20.4825	6.61037	2.67793	2.5573	9.11942	25.0181	0.120627	0.0241255	0.120627	11.8456	5.79011	0.0723764	0.0723764	0.458384	0.120627	0.386007	0.0482509	0.0241255	0.0241255	0.844391
F4-4-0ppb-d10	0.00427355	0.00106839	1.27886	1.00428	7.07273	2.99042	1.19873	0.0106839	10.0354	10.3003	2.46584	2.92418	0.183763	7.39965	50.7281	0.09936	0	0	0.168805	1.46049	0	0.673084	0	0
F4-4-100ppb-d10	0	0.0435445	1.04507	1.89419	11.4958	4.33268	1.89419	0.0217723	17.3307	16.0679	4.76813	5.92206	0.0653168	12.8239	17.5049	0.108861	0	0	0.087089	3.13521	0	1.45874	0	0
F4-25-16ppm-hr24	0	0.29098	77.8855	16.6136	0.36026	0.318692	0.138562	0.207843	0.734377	1.8013	0	0	0	0.36026	0.720521	0.235555	0	0	0.29098	0.0277123	0.0138562	0	0	0
F5-control	5.03249	0.00734134	2.59883	0.469845	26.4508	10.8358	5.42892	1.72154	9.40792	26.6417	0.00367067	0.00734134	0.00367067	0.077084	9.04085	0	0	0.576295	0	1.69585	0	0	0	0
F5-4-0ppb-d10	0	0.97533	76.3052	0.860585	2.6965	1.6638	0.401606	1.09007	1.54905	4.01606	0.688468	0.458979	0.172117	1.60643	5.56512	0.803213	0	0.0573723	0.803213	0.172117	0	0.114745	0	0
F5-4-100ppb-d10	0.0894454	1.52057	9.43649	2.86225	4.06977	1.61002	0.715564	0.536673	21.1986	34.4812	0.0894454	0	0.178891	0.0894454	18.9177	0.0894454	0	0.134168	1.52057	0.268336	1.52057	0	0.670841	0
F5-25-0ppm-hr24	0.185185	0.144928	25.5636	5.37037	1.58615	0.636071	0.346216	0.772947	18.277	26.9807	0	0	0.241546	0.0322061	16.5056	0.112721	0.128824	2.60064	0.233494	0.112721	0.169082	0	0	0
F5-25-16ppm-hr24	0.0713946	0.142789	36.0305	8.59115	0.951928	0.499762	0.26178	0.404569	14.5169	22.3703	0	0	0	0	11.4231	0.0951928	0.0237982	4.49786	0.0237982	0.0951928	0	0	0	0
F6-4-0ppb-d10	0.0597015	1.31343	29.6119	3.64179	6.80597	3.8806	1.31343	1.67164	7.70149	11.2239	1.61194	1.85075	0.358209	4.71642	19.7015	0.41791	0	0	2.44776	1.37313	0	0.298507	0	0
F6-4-100ppb-d10	0.0184199	2.3688	9.08103	1.47728	9.08287	4.98996	2.00409	2.86798	7.69953	13.2439	1.69648	1.9562	0.493654	5.86675	30.9787	0.52681	0.00552598	0.00184199	3.7503	1.41281	0.00184199	0.475234	0	0
F6-25-0ppm-hr24	0	1.09847	76.6837	8.12083	1.46463	1.28155	0.666928	1.63463	0.13077	1.41232	0	0	1.15078	0.941546	1.05924	0.876161	1.07232	0	1.28155	0.143847	0.980777	0	0	0
F6-25-16ppm-hr24	0	1.80361	68.83	9.77339	2.43564	1.64945	0.724526	2.48189	0.215816	2.26607	0	0	1.66487	0.539541	1.51071	1.40281	1.46447	0	1.55696	0.123324	1.55696	0	0	0
F7-4-0ppb-d10	0	1.36187	2.82101	0.680934	3.40467	1.55642	0.389105	0.291829	0.291829	3.59922	0	0	1.26459	1.45914	80.642	1.55642	0.0972763	0	0.486381	0.0972763	0	0	0	0
F7-4-100ppb-d10	0	1.75506	4.69287	1.18275	1.94582	0.610454	0.572301	0.267074	0.724914	3.58642	0	0.152614	0.724914	0.801221	78.596	0.839374	0	0.610454	1.22091	0.381534	0.991988	0.0381534	0.305227	0
F7-25-0ppm-hr24	0	0.00604047	86.5297	11.1326	0	0.0120809	0	0	0.718816	1.00876	0	0	0.00604047	0	0.567804	0.00604047	0.00604047	0	0.00604047	0	0	0	0	0
F7-25-16ppm-hr24	0	0.199345	76.1213	11.7614	0.569557	0.412929	0.0996725	0.0427168	2.29247	3.67364	0.0142389	0	0.256301	0.498363	3.4743	0.327495	0	0.199345	0.0284779	0.0142389	0.0142389	0	0	0
F8-control	0.172138	0.0983647	70.9701	15.2096	1.1066	1.3894	0.356572	1.81975	0.72544	1.56154	0.11066	0.122956	0.0983647	1.34022	3.72556	0.0983647	0	0.786917	0.0860691	0.172138	0.0122956	0.0368868	0	0
F8-4-0ppb-d10	0	0.762016	76.4654	1.02579	3.83939	2.19812	0.791325	0.556858	1.78781	3.10668	0.908558	0.762016	0.0293083	2.25674	4.19109	0.322392	0	0	0.7034	0.117233	0	0.17585	0	0
F8-4-100ppb-d10	0	0.847009	74.4309	0.688195	2.96453	1.42933	0.529381	0.741133	1.5352	3.81154	0.635257	0.26469	0.105876	1.90577	7.25251	0.847009	0	0	1.58814	0.26469	0	0.158814	0	0
F8-25-0ppm-hr24	0	1.95561	60.1626	12.5027	3.31795	2.17535	1.12063	2.65876	1.77983	6.17447	0	0	0.131839	2.10943	1.69194	1.53812	0.109866	0.131839	1.86772	0.439464	0.131839	0	0	0
F8-25-16ppm-hr24	0	3.02594	43.3958	8.83766	5.25937	3.93852	1.80115	3.84246	3.86647	11.4073	0	0.0240154	0.120077	4.03458	2.88184	2.54563	0	0.0960615	4.15466	0.744476	0.0240154	0	0	0
F9-control	0.0562873	0.360239	60.6102	10.3175	1.55353	1.25521	0.394011	1.19892	5.33041	8.10537	0.230778	0.213892	0.0675447	1.30587	7.48058	0.230778	0	0.765507	0.320838	0.129461	0.0337724	0.0337724	0.00562873	0
F9-4-0ppb-d10	0	0	85.2784	11.2461	0.0219507	0	0	0	0.87071	1.0829	0	0.00731689	0	0.0146338	1.4707	0	0	0	0.00731689	0	0	0	0	0
F9-4-100ppb-d10	0	0.0249152	65.6694	6.34444	0.111288	0.0469236	0.0178559	0.00103813	5.5237	8.05944	0.0149491	0.0180635	0.0496227	0.0396567	13.95	0.0595888	0.000207627	0	0.0203474	0.0433939	0.000207627	0.00498304	0	0
F9-25-0ppm-hr24	0	0	87.2482	10.7063	0	0.0154381	0	0	0.63296	0.787341	0	0	0	0.00771903	0.540332	0.00771903	0.0154381	0	0.0308761	0	0.00771903	0	0	0
F9-25-16ppm-hr24	0.0678311	1.57707	10.429	2.37409	3.79854	1.66186	0.813973	0.220451	21.3668	33.4407	0.0169578	0	0.390029	0.15262	19.9593	0.271324	0	0.0678311	1.204	0.254367	1.28879	0	0.644395	0
F10-control	5.56715	0.0395854	23.5425	3.28919	29.3796	11.523	6.14654	0.251907	0.367065	16.3884	0	0.00719735	0.0323881	0.129552	0.561393	0.0287894	0	0.87088	0.0143947	1.86052	0	0	0	0
F10-4-0ppb-d10	0.0632431	6.91247	16.146	2.85859	11.3395	4.30053	1.97951	0.0126486	1.06881	9.58765	0.0316216	0.0252972	6.8429	8.23425	21.4015	7.94333	0	0	0.0632431	1.17632	0	0.0126486	0	0
F10-25-0ppm-hr24	0.0574768	0.0574768	87.9682	10.8727	0.143692	0.143692	0.0766357	0.00957946	0.105374	0.287384	0	0	0.0383178	0.0383178	0.0862152	0.0287384	0	0.0478973	0.0191589	0.0191589	0	0	0	0
F10-25-16ppm-hr24	0.0620732	0.206911	81.1504	15.6114	0.67246	0.289675	0.144838	0.0310366	0.196565	0.724188	0	0	0.144838	0.175874	0.27933	0.237947	0	0.0206911	0.0413822	0.0103455	0	0	0	0
F11-control	3.05085	0.602637	8.43691	1.46893	23.0508	12.7684	3.70998	7.17514	1.31827	4.55744	0.150659	0.094162	9.88701	10.5085	9.73635	0.338983	0	1.48776	0.677966	0.527307	0.0376648	0.0188324	0.0188324	0.376648
F11-4-0ppb-d10	0.0380373	4.1841	18.0677	16.4321	6.4283	4.26017	1.59757	3.65158	3.5755	11.221	0.0380373	0.0380373	0.0380373	1.52149	22.1757	0.570559	0.0380373	0	5.40129	0.570559	0.152149	0	0	0
F11-4-100ppb-d10	0	3.79645	11.3893	6.21971	5.73506	4.44265	2.34249	4.03877	5.49273	11.7124	0	0.0807754	0	1.45396	36.5105	0.242326	0	0	5.73506	0.726979	0	0.0807754	0	0
F11-25-0ppm-hr24	0	0.788497	6.35436	2.69017	1.39147	0.974026	0.371058	0.742115	1.43785	3.15399	0.185529	0.0927644	0.278293	0.927644	79.3135	0.41744	0	0.0927644	0.602968	0.139147	0	0.0463822	0	0
F11-25-16ppm-hr24	0	0.438185	71.205	17.2457	0.500782	0.469484	0.406886	0.56338	1.84664	3.63067	0	0	0.0625978	0.469484	2.44131	0.187793	0.0625978	0	0.375587	0.0938967	0	0	0	0
F12-4-0ppb-d10	0.160562	0.510881	1.36235	0.200703	3.75497	1.97419	0.788216	0.728613	23.2755	38.4267	0.87093	0.733478	0.00121638	3.63942	21.7076	0.0194621	0	0.0194621	0.767537	0.82714	0.00121638	0.229896	0	0
F12-4-100ppb-d10	0.0883978	0.585635	0.530387	1.62431	2.90608	1.48066	0.685083	0.674033	25.7017	43.4033	0.81768	0.861878	0	4.91713	13.4033	0.0552486	0	0.0110497	0.861878	1.13812	0.0110497	0.243094	0	0
F12-25-0ppm-hr24	0.0819001	0.20475	19.9631	2.41605	1.00328	10.8722	5.20066	24.2219	6.92056	9.99181	0.04095	0.020475	0.184275	0.307125	5.58968	0.0614251	0.020475	10.3194	0.389025	1.9656	0.225225	0	0	0
F12-25-16ppm-hr24	0.204461	0.167286	16.5428	1.95167	1.04089	14.4981	5.98513	35.223	2.39777	4.36803	0.0371747	0.0185874	0.167286	0.27881	2.34201	0.167286	0.111524	11.4312	0.204461	2.60223	0.260223	0	0	0

## Sheet: Supplementary Table 8
Additional Table 3. Spearman correlation coefficient for genus versus the genes of interest, reported only of statistically significant correlations (p < 0.05).
Genus	narG	narZ	narH	narI	napA	napB	nasA	ynfE	ynfF	dmsA2	dmsA	torZ	torA	bisC	ydeP	unk_mol	ywfI	cld	nirB	nirD	nrfH	nirS	norC	nosZ
Escherichia	-	-	-	-	-	-	-0.408948	0.360711	0.498849	-	0.294982	0.452664	0.39175	0.347364	-	-	-	-	-	-	-	-	-	-0.269285
Lactococcus	-0.655594	-	-0.620594	-0.577124	0.854645	0.911007	-	-	-	-0.315703	-0.269595	-	-0.385806	-	-0.669079	-0.495136	-	-0.375555	-0.430515	-0.48626	-0.277652	-0.393214	-0.3357	-0.371257
Pseudomonas	-	-	-	-	-0.42885	-0.373384	-	0.365318	-0.283935	-	0.336721	-0.452896	-	-	0.774173	0.474203	-0.388601	-0.299835	-	-	-	0.414375	0.596919	0.596554
Staphylococcus	-	0.424135	0.319721	0.35366	-	-	-	-	-	-	-	-	-	-	-	-	0.464352	0.324364	-	0.342264	-	-	-	-
Leuconostoc	-	-	-	-	-	-	-	0.281008	-	-	-	-	-	0.343963	-	0.328551	-	-	-	-	-	0.286892	0.320478	0.337237
Acinetobacter	-	-	-	-	-0.269993	-	0.690687	-0.371531	-	-	-	-	-	-	-	-	-	0.43218	0.594717	-	-	-	-	-
Curtobacterium	-	-	0.380876	0.376104	-0.366859	-0.396238	-	-	-	-	-	-	-	-	-	-	-	0.39216	-	-	-	-	-	-
Macrococcus	-	-	0.277359	0.289496	-	-	-	-	-	-	-	-	-	-	-	-	-	0.268346	-	0.289818	-	-	-	-
Streptococcus	-	-	-	-	-	-	-	-	-	-	-	-	-	-	-	-	-	-	-	0.282898	-	0.295499	-	-
Hafnia	-	-0.31763	-	-	-	-	-	0.386858	-	0.344114	0.34077	-	0.365951	-	0.296578	-	-	-	-	-	-	-	-	-
Enterococcus	-	0.33982	-	-	-	-	-	-	0.309364	-	-	-	-	-	-	-	0.439646	0.331608	-	-	-	-	-0.317776	-
Raoultella	-	-	-	-	-	-	-	0.319998	-	-	-	-	-	0.319326	-	-	-	-	-	-	-	-	-	-
Microbacterium	0.492599	-	0.432864	0.456546	-0.363133	-0.383142	-	-	-	-	-	-	-	-	-	-	-	0.536447	0.356917	-	0.268696	-	-	-
Arthrobacter	0.302527	-	0.296114	0.29637	-0.321043	-0.314403	-	-	-	-	-	-	-	-	-	-	-	0.343184	-	-	-	-	-	-
Lelliottia	0.321148	0.349016	0.298859	0.299639	-	-	-	-	-	-	0.406367	-	-	0.473677	0.278242	0.274625	-0.311325	-	0.302042	0.300186	-	-	-	-
Rothia	0.314409	-	-	0.295438	-	-	-	-0.277614	-	-	-	-	-	-0.289962	-	-	-	0.309189	-	0.276766	-	-	-	-
Ewingella	-	-	-	-	-	-	-	-	-	-	-	-	-	-	-	-	-	-	-	-	-	-	-	-
Yersinia	-	-	-	-	-	-	0.302055	-	-	0.529094	-	0.315991	-	-	-	-	-	-	0.301822	-	-	-	-	-
Epilithonimonas	-	-	-	-	-	-	-	-	-	-	-	-	-	-	-	-	-	-	-	-	-	-	-	-
Erwinia	-	-	-	-	-	-	-	-	-	-	-	-	-	-	-	-	-	-	-	-	-	-	-	-
Knoellia	-	-	-	-	-	-	-	-	-	-	-	-	-	-	-	-	-	-	-	-	-	-	-	-
Oscillospiraceae	-	-	-	-	-	-	-	-	-	0.292344	-	-	-	-	-	-	-	-	-	-	0.686813	-	-	-
Sarcina	-	-	-	-	-	-	-	-	-	0.292344	-	-	-	-	-	-	-	-	-	-	0.686813	-	-	-
Bacteroidales	-	-	-	-	-	-	-	-	-	-	-	-	-	-	-	-	-	-	-	-	-	-	-	-
Plantibacter	-	-	-	-	-	-	-	-	-	-	-	-	-	-	-	-	-	-	-	-	-	-	-	-
Janibacter	-	-	-	-	-	-	-	-	-	-	-	-	-	-	-	-	-	-	-	-	-	-	-	-
Ornithinimicrobium	-	-	-	-	-	-	-	-	-	-	-	-	-	-	-	-	-	-	-	-	-	-	-	-
Citrobacter	-	-	-	-	-	-	-	-	-	-	-	-	-	-	-	-	-	-	-	-	-	-	-	-
